# Supplementary material for: Gene Conversion Violates the Stepwise Mutation Model for Microsatellites in Y-Chromosomal Palindromic Repeats
Source: Hum Mutat. 2014 Mar 7;35(5):609–17. doi: 10.1002/humu.22542 (PMC4233959; doi:10.1002/humu.22542)
Supplement: Supplementary file 3 [file humu0035-0609-SD3.txt]

Balaresque et al., Human Mutation  1 
Supp. Table S2. Y-chromosome-wide non-dinucleotide microsatellites 
  
No. GBDID 
Chr. 
band location 
Palindrome, 
Element, 
Strata 
Localisation 
details 
(retroposon, 
gene…) 
Copy-no.
from Y-chr 
location 
(UCSC)  
Repeat 
type 
Repeat Structure  
(Kayser et al. 2004,Ballantyne et al. 2010) 
Predicted amplicon size (UCSC) 
GRCh37/hg19 
human 
Ref.human 
allele 
Amplicon size (UCSC) 
CGSC 2.1.3/panTro3 
chimpanzee
Ref.
chimp. 
allele Ref. Locus 1 Locus 2 r
NON PALINDROMIC REPEATS (not necessarily 
symmetric) 
                          
1 DYF405S1 Yq11.21/Yq11.2 other strata Alu R multi-copy 4  (GGAA)4-14N115(GGAA)3(GAAA)1(GGAA)3 
chrY:13983492-13983808317bp 
chrY:7445801-7446093 293bp 
11, 6
No matchesbecauseof
mismatchesin theprimer 
binding sitesand in the
STR 
- 
Kayser et al. 2004, 
Ballantyneet al. 
2010 
11 6 5
2 DYF403S1a Yp11.2/Yp11.1 
IR3p, IR3d, 
IR3p, IR3d 
Alu R multi-copy 4  (TTCT)10-17N2-3(TTCT)3-17 
chrY:9,519,608+9,519,948 
341bp 
chrY:6,225,842+6,226,153 
312bp  
17, 13 No matches - 
Kayser et al. 2004, 
Ballantyneet al. 
2010; Ballantyneet 
al., 2011 
17 13 3
3 DYF403S1a Yp11.2/Yp11.1 
IR3p, IR3d, 
IR3p, IR3d 
Alu R multi-copy 4  (TTCT)10-17N2-3(TTCT)3-17 
chrY:9,654,225-9,654,540 316bp 
chrY:6,347,622-6,348,058 437bp 
16, 13  No matches - 
Kayser et al. 2004, 
Ballantyneet al. 
2010; Ballantyneet 
al., 2011 
16 13 3
4 DYF384S1 Yp11.2/Yq11.223 other strata LTR25 multi-copy 3  (TTG)8**N7(GTTT)4** 
chrY:8973697-8973829 133bp 
chrY:23889928-23890057130bp  
8, 7 No matches - Kayser et al. 2004 8 7 1
5 DYF399S1 Yq11.23 
P1d, 
(between 
P3-P2), P1p 
MER61 (LTR) 
(TTTY4 non-
coding gene) 
multi-copy 4  (GAAA)3N7-8(GAAA)10-23 
chrY:26730126-26730414289bp 
chrY:25096369-25096670302bp  
chrY:27231970-27232262293bp 
17,18, 20 
No matchesbecauseof
mismatchesin theprimer 
binding sitesand ofa big 
gap dueto a length 
differencein theSTR  
- 
Kayser et al. 2004, 
Ballantyneet al. 
2010; Ballantyneet 
al., 2011 
multipl
e
multipl
e
(17/20=3), 
(17/18=1), 
(18/20=2) =
2
6 DYF386S1 
Yq11.223/Yq11.2
3 
P1, P3 Alu L multi-copy  3  (AAT)7-16 
chrY:25777798-25777922125bp 
chrY:24168505-24168620116bp  
chrY:24710061-24710179119bp 
chrY:28184450-28184574125bp  
14, 11, 12, 
14 
chrY:11514084+1151417
9 96bp 
chrY:3615591+3615707 
117bp 
chrY:10671280-10671393
114bp 
chrY:2702522-2702638 
117bp  
7
14
13
14
Kayser et al. 2004, 
Ballantyneet al. 
2010 
multipl
e
multipl
e
(14/11=3), 
(14/12=2), 
(14/14=0), 
(11/12=1), 
(11/14=2), 
(12/14=2) 
=1.7 (2)  
               
13 events 
   
 
         
  
Mean r 
=2.15 
PALINDROMIC REPEATS 
(symmetric) 
                            
1 DYF383S1 
Yq11.223/Yq11.2
3 
P1 Alu L and R multi-copy 3  (TCA)2(TAG)1(TAA)9** 
chrY:25889785+25889928
144bp 
chrY:28072450-28072593144bp 
9,9 
    
Kayser et al. 2004 9  9  0
2 DYF387S1 
Yq11.223/Yq11.2
3 
P1 Alu L multi-copy 4  
(AAAG)3(GTAG)1(GAAG)4N16(GAAG)9(AAAG)1
3** 
chrY:25931440+25931696
257bp 
chrY:28030679-28030939261bp  
13,13     
Kayser et al. 2004, 
Ballantyneet al. 
2010; Ballantyneet 
al., 2011 
13  13  0
3 DYF388S1 
Yq11.23/Yq11.22
3 
P1 Alu R multi-copy 4  
(CTTC)6(CTTT)5-
19N18(CTTC)3(TTTC)1(CTTC)3N8(CTTC)3N32(CTT
C)3 
chrY:28076415+28076746
332bp 
chrY:25885624-25885963340bp 
13,15 
    
Kayser et al. 2004, 
Ballantyneet al. 
2010 
13  15  2
4 DYF390S1 Yq11.23/Yq11.23 P1 LINE1 R (LTR L) multi-copy 4  (TTTA)9-14 
chrY:26440453+26440671
219bp  
chrY:27521766-27521988223bp 
10,11     
Kayser et al. 2004, 
Ballantyneet al. 
2010 
10  11  1
5 DYF380S1 
Yq11.223/Yq11.2
3 
P1 LTR ERV1 family L multi-copy  3 (AAT)8-11 
chrY:25980114+25980302
189bp  
chrY:27982085-27982273189bp 
10,10 
    
Kayser et al. 2004, 
Ballantyneet al. 
2010 
10  10  0
6 DYF381S1 Yq11.23 P1 LINE family L1 multi-copy  3  (TTG)7-8 
chrY:28101203+28101454
252bp 
chrY:25860914-25861165252bp 
8,8     
Kayser et al. 2004, 
Ballantyneet al. 
2010 
8  8  0
7 DYF385S1 
Yq11.223/Yq11.2
3 
P1
TTTY3 Non coding 
genes 
multi-copy  3  (TTA)10 
chrY:26084801+26085002
202bp    
chrY:27877404-27877608205bp 
10,11     Kayser et al. 2004 10  11  1Balaresque et al., Human Mutation  2 
 
  
8 DYF386S1 
Yq11.223/Yq11.2
3 
P1 Alu L multi-copy  3  (AAT)7-16 
chrY:25777798+25777922
125bp  
chrY:28184450-28184574125bp 
14,14     
Kayser et al. 2004, 
Ballantyneet al. 
2010 
14  14  0
9
DYF386S1(
2) 
Yq11.223/Yq11.2
3 
P3 Alu L multi-copy  3  (AAT)7-16 
chrY:24168505+24168620
116bp   
chrY:24710061-24710179119bp 
11,12     
Kayser et al. 2004, 
Ballantyneet al. 
2010 
11  12  1
10 DYF395S1 Yq11.221 P5 Alu L, LINE1 R multi-copy 3  (AAC)13-14 
chrY:19739185+19739426
242bp 
chrY:20440348-20440589242bp 
13,13 
    
Kayser et al. 2004 13  13  0
11 DYF396S1 Yq11.23 P1 LINE1 multi-copy 3  (TCT)6-9 
chrY:27727483+27727669
187bp    
chrY:26234761-26234947187bp 
8,8 
    
Kayser et al. 2004, 
Ballantyneet al. 
2010 
8  8  0
12 DYF397S1 
Yq11.23/Yq11.22
3 
P1 Alu R multi-copy 3  (TAT)14** 
chrY:28184380+28184574
195bp 
chrY:25777798-25777992195bp 
14,14 
    
Kayser et al. 2004 14  14  0
13 DYF397S1 
Yq11.23/Yq11.22
3 
P3 Alu R multi-copy 3  (TAT)14** 
chrY:24709991+24710179
189bp 
chrY:24168505-24168690186bp 
12,11     Kayser et al. 2004 12  11  1
14 DYS527 a/b Yq11.223/ P1 Alu L multi-copy 4  
(GAAA)4(AGAA)1(GGAA)3(ATGA)1(AACA)1(AG
AA)1(AGGA)1(AAGA)14(AAGG)28-38(AAAG) 
chrY:25885604+25885963
360bp     
chrY:28076415-28076766 
352bp 
7,7 
    
Hanson et al. 2006; 
Hanson et al. 2007 
(not in Kayser et al. 
2004) 
7  7  0
15 DYF401S1 Yq11.223 P1 Alu L multi-copy 4  
(AAGG)3(AAGC)1(AAGG)3N39(AAGG)3N8(AAG
G)3(AAAG)1(AAGG)3N13(AAAG)8-23G(AAGG)6 
chrY:25885604+25885963
360bp 
chrY:28076415-28076766352bp 
15,13     
Kayser et al. 2004, 
Ballantyneet al. 
2010 
13  15  2
16 DYF404S1 Yq11.223 P1 Alu R multi-copy 4  (TTTC)10-20N42(TTTC)3 
chrY:25954055+25954251
197bp 
chrY:28008132-28008320189bp 
16,14 
    
Kayser et al. 2004, 
Ballantyneet al. 
2010; Ballantyneet 
al. 2011 
14  16  2
17 DYF410S1 Yq11.23 P1
LINE1 L, LTR ERVL 
family R 
multi-copy 4 (AAAT)7-13 
chrY:27521766-27522040275bp 
chrY:26440401-26440671271bp 
11,10     
Kayser et al. 2004, 
Ballantyneet al. 
2010 
10  11  1
18 DYS459 a/b 
Yq11.223 -
Yq11.23 
P1 Alu R multi-copy 4   ( TTAT ) <=(ATTT)6-11 
chrY:26078790-26078941152bp 
chrY:27883469-27883616148bp 
10,10 
    
Redd et al. 2002; 
Hanson et al. 2006; 
Hanson et al. 2007; 
Ballantyneet al. 
2010 (not in Kayser 
et al. 2004) 
10  10  0
19 
DYS464 
a/b/c/d
Yq11.23 P2 Alu R multi-copy 4  (CCTT)9-20N46(CCTT)3N8(CCTT)4 
chrY:27087569-27087835267bp 
chrY:25471897-25472175279bp 
chrY:26874567-26874841275bp 
chrY:25240822-25241096275bp 
15,15,15,15 
    
Redd et al. 2002; 
Hanson et al. 2006; 
Ballantyneet al. 
2010(not in Kayser 
et al. 2004) 
15  15  0
20 DYS385a/b Yq11.222 P4 bi-local / Alu L multi-copy 4  
(AAGG)4N14(AAAG)3N12(AAAG)3N29(AAG
G)6-7(GAAA)7-23 
chrY:20842336+20842604
269bp 
chrY:20801568-20801824257bp 
12,11 
  
  
  
  
Gerken GDB 1994;
Butler et al. 2002;
Kittler et al. 2003;
Kayser et al. 2004, 
Ballantyneet al. 
2010; Goedbloed et 
al. 2009 
11  12  1Balaresque et al., Human Mutation  3 
Supp. Table S3. Y-chromosome-wide dinucleotide microsatellites
 
NON-PALINDROMICREPEATS  Element/Copy Microsatellitecoordinates 
Repeat
unit
RepeatNumber1
Element 
/Copy
Microsatellitecoordinates 
Repeat
unit
RepeatNumber2   
Smaller 
allele rep. 
no.
Larger 
allele rep. 
no.
r 
IRelements (IR3d: 6,102,645-6,400,947; IR3p:9,390,341-9,757,402)
          
 
IR3d2 chrY:6138991-6139024 GT 17 IR3p chrY:9741251-9741490 GT 17
 
17 17 0 
 
IR3d3 chrY:6149872-6149905 AC 17 IR3p chrY:9730362-9730595 AC 11
 
11 17 6 
 
IR3d4 chrY:6150010-6150048 TA 19 IR3p chrY:9730245-9730455 TA 6 
 
6 19 13
 
IR3d5 chrY:6177482-6177528 GT 23 IR3p chrY:9702768-9703006 GT 19
 
19 23 4 
 
IR3d6 chrY:6183213-6183252 CA 20 IR3p chrY:9697047-9697282 CA 18
 
18 20 2 
 
IR3d7 chrY:6398638-6398684 AC 23
 
chrY:9468037-9468266 CA 16
 
16 23 7 
 
IR3p3 chrY:6166926-6167161 TG 11
 
chrY:9418244-9418277 TG 17
 
11 17 6 
  IR3p5 chrY:6149947-6150202 AC 6   chrY:9403271-9403305 AC 17   6 17 11
IRelements (IR4p: 8,846,281-9,171,247; IR4d:23,729,685-24,071,881)
          
 
IR4p1 chrY:23773224-23773472 CA 24 IR4 distal chrY:9094727-9095020 CA 4 
 
4 24 20
 
IR4p3 chrY:23723445-23723699  AT 27 IR4 distal chrY:9136577-9136792 TA 11
 
11 27 16
 
IR4p5 chrY:24061930-24062177 AC 24 IR4 distal chrY:9160211-9160454 AC 16
 
16 24 8 
  IR4p6 chrY:23698802-23699047 AC 23 IR4 distal chrY:9160211-9160454 AC 16   16 23 7 
OtherStrata
            
  
chrY:9697147-9697182 TG 18
 
chrY:6183113-6183352 TG 20
 
18 20 2 
  
chrY:9702868-9702906 AC 19
 
chrY:6177382-6177628 AC 23
 
19 23 4 
  
chrY:9741355-9741387 AC 16
 
chrY:6138894-6139120 AC 15
 
15 16 1 
  
chrY:9468135-9468169 TG 17
 
chrY:6398535-6398786 TG 23
 
17 23 6 
  
chrY:18296636-18296671 CA 18
 
chrY:18512335-18512568 CA 17
 
17 18 1 
  
chrY:18297505-18297536 AT 16
 
chrY:18511466-18511701 AT 20
 
16 20 4 
  
chrY:18346474-18346518 TG 22
 
chrY:18462481-1846272 TG 20
 
20 22 2 
  
chrY:18365542-18365582 TG 20
 
chrY:18443397-1844364 TG 22
 
20 22 2 
  
chrY:18368635-18368669 TG 17
 
chrY:18440314-1844054 TG 17
 
17 17 0 
  
chrY:23969675-23969715 AC 20
 
chrY:8893198-8893420 AC 4 
 
4 20 16
  
chrY:24013848-24013890 TA 21
 
chrY:9136577-9136792 TA 11
 
11 21 10
  
chrY:24038489-24038536 AC 24
 
chrY:9160211-9160454 AC 17
 
17 24 7 Balaresque et al., Human Mutation  4 
NON-PALINDROMICREPEATS  Element/Copy Microsatellitecoordinates 
Repeat
unit
RepeatNumber1
Element 
/Copy
Microsatellitecoordinates 
Repeat
unit
RepeatNumber2   
Smaller 
allele rep. 
no.
Larger 
allele rep. 
no.
r 
  
chrY:24841407-24841453 TG 23
 
chrY:7503752-7503992 TG 20
 
20 23 3 
  
chrY:24841407-24841453 TG 23
 
chrY:8832666-8832882 TG 6 
 
6 23 17
  
chrY:25647031-25647075 AC 22
 
chrY:7503752-7503992 AC 20
 
20 22 2 
  
chrY:28315829-28315871 TG 21
 
chrY:7503752-7503992 TG 20
 
20 21 1 
N = 28                 
Average
=> 
14.6 20.9 6.4
             
PALINDROMIC REPEATS  Palindrome Microsatellitecoordinates 
Repeat
unit
RepeatNumber1 Element/Copy Microsatellitecoordinates 
Repeat
unit
RepeatNumber2   
Smaller 
allele rep. 
no.
Larger 
allele rep. 
no.
r 
Palindrome1 (P1d:25,576,947-26,890,175;P1p:27,072,130-28,386,067)
          
P1 P1p(1) chrY:25576947-25576983 TG 18 P1d chrY:28385827-28386067 TG 20
 
18 20 2 
P1 P1p(2) chrY:25592793-25593024 TA 12 P1d chrY:28369983-28370016 TA 17
 
12 17 5 
P1 P1p(3) chrY:25592862-25592901 CT 20 P1d chrY:28369906-28370147 CT 16
 
16 20 4 
P1 P1p(4) chrY:25647031-25647075 AC 22 P1d chrY:28315729-28315971 AC 21
 
21 22 1 
P1 P1p(5) chrY:25724455-25724492 CA 19 P1d chrY:28237791-28238035 CA 22
 
19 22 3 
P1 P1p(6) chrY:25727847-25728075 TA 14 P1d chrY:28234399-28234435 TA 18
 
14 18 4 
P1 P1p(7) chrY:25803119-25803151 TG 16 P1d chrY:28159119-28159353 TG 17
 
16 17 1 
P1 P1p(8) chrY:25955877-25956109 AC 16 P1d chrY:28006374-28006406 AC 16
 
16 16 0 
P1 P1p(9) chrY:25955977-25956009 TG 16 P1d chrY:28006274-28006506 TG 16
 
16 16 0 
P1 P1p(10) chrY:25995000-25995032 TC 16 P1d chrY:27967260-27967484 TC 14
 
14 16 2 
P1 P1p(11) chrY:26010269-26010310 TA 21 P1d chrY:27951992-27952229 TA 19
 
19 21 2 
P1 P1p(12) chrY:26199612-26199646 TG 17 P1d chrY:27762679-27762913 TG 17
 
17 17 0 
P1 P1p(13) chrY:26248368-26248398 TC 15 P1d chrY:27713934-27714164 TC 15
 
15 15 0 
P1 P1p(14) chrY:26262477-26262513 TG 18 P1d chrY:27699816-27700058 TG 21
 
18 21 3 
P1 P1p(15) chrY:26282901-26282941 AC 20 P1d chrY:27679392-27679632 AC 20
 
20 20 0 
P1 P1p(16) chrY:26325107-26325334 AC 14 P1d chrY:27637199-27637232 AC 17
 
14 17 3 
P1 P1p(17) chrY:26352381-26352426 GT 23 P1d chrY:27609910-27610151 GT 21
 
21 23 2 
P1 P1p(18) chrY:26391528-26391569 AC 21 P1d chrY:27570768-27571007 AC 20
 
20 21 1 
PALINDROMIC REPEATS  Palindrome Microsatellitecoordinates 
Repeat
unit
RepeatNumber1 Element/Copy Microsatellitecoordinates 
Repeat
unit
RepeatNumber2   
Smaller 
allele rep. 
no.
Larger 
allele rep. 
no.
r Balaresque et al., Human Mutation  5 
P1 P1p(19) chrY:26392992-26393021 CA 15 P1d chrY:27569316-27569545 CA 15
 
15 15 0 
P1 P1p(20) chrY:26421475-26421523 TG 24 P1d chrY:27540818-27541066 TG 24
 
24 24 0 
P1 P1p(21) chrY:26460247-26460281 TG 17 P1d chrY:27502057-27502291 TG 17
 
17 17 0 
P1 P1p(22) chrY:26499921-26499951 TG 15 P1d chrY:27462390-27462619 TG 15
 
15 15 0 
P1 P1p(23) chrY:26500452-26500498 AC 23 P1d chrY:27461837-27462089 AC 27
 
23 27 4 
P1 P1p(24) chrY:26538869-26538900 TA 16 P1d chrY:27423416-27423663 TA 24
 
16 24 8 
P1 P1p(25) chrY:26549508-26549542 AC 17 P1d chrY:27412766-27413000 AC 17
 
17 17 0 
P1 P1p(26) chrY:26594619-26594651 TG 16 P1d chrY:27367651-27367883 TG 16
 
16 16 0 
P1 P1p(27) chrY:26699231-26699271 AC 20 P1d chrY:27263023-27263265 AC 21
 
20 21 1 
P1 P1p(28) chrY:26890136-26890175 AT 20 P1d chrY:27072130-27072371 AT 21   20 21 1 
Palindrome2 (P2:25,377,686-27,193,669) 
          
P2 P2p(1) chrY:25576847-25577083 TG 18 P2d chrY:25576947-25576983 TG 18   18 18 0 
Palindrome3 (P3:23,977,880-24,873,141) 
          
P3 P3p(1) chrY:24115165-24115210 CA 23 P3d chrY:24763378-24763615 CA 19
 
19 23 4 
P3 P3p(2) chrY:24177698-24177732 TG 17 P3d chrY:24700857-24701091 TG 17
 
17 17 0 
P3 P3p(3) chrY:24193829-24193859 TG 15 P3d chrY:24684729-24684959 TG 15
 
15 15 0 
P3 P3p(4) chrY:24205483-24205512 TG 15 P3d chrY:24673074-24673305 TG 16
 
15 16 1 
P3 P3p(5) chrY:24267224-24267253 CA 15 P3d chrY:24611357-24611586 CA 15
 
15 15 0 
P3 P3p(6) chrY:24326955-24326992 CA 19 P3d chrY:24551619-24551858 CA 19   19 19 0 
Palindrome4 (P4:20,611,929-21,032,220) 
          
P4 P4p(1) chrY:20631938-20631980 AC 21 P4d chrY:21012191-21012231 AC 20
 
20 21 1 
P4 P4p(2) chrY:20637579-20637629 AT 25 P4d chrY:21006542-21006592 AT 25
 
25 25 0 
P4 P4p(3) chrY:20637630-20637661 GT 16 P4d chrY:21006510-21006541 GT 16
 
16 16 0 
P4 P4p(4) chrY:20654982-20655023 AT 21 P4d chrY:20989155-20989192 AT 19
 
19 21 2 
P4 P4p(5) chrY:20655023-20655069 TG 23 P4d chrY:20989105-20989155 GT 25
 
23 25 2 
P4 P4p(6) chrY:20712288-20712320 AC 16 P4d chrY:20931854-20931890 AC 18
 
16 18 2 
P4 P4p(7) chrY:20778782-20778817 TG 18 P4d chrY:20865355-20865390 TG 18   18 18 0 
PALINDROMIC REPEATS  Palindrome Microsatellitecoordinates 
Repeat
unit
RepeatNumber1 Element/Copy Microsatellitecoordinates 
Repeat
unit
RepeatNumber2   
Smaller 
allele rep. 
no.
Larger 
allele rep. 
no.
r 
Palindrome5 (P5d: 19,567,357-20,066,326;P5p:20,063,027-20,612,242)
          
P5 P5p(1) chrY:19622111-19622156 CA 23 P5d chrY:20557622-20557659 TG 19
 
19 23 4 Balaresque et al., Human Mutation  6 
P5 P5p(2) chrY:19950183-1,950219 TG 18 P5d chrY:20229558-20229594 AC 18
 
18 18 0 
P5 IR5p (1) chrY:19997563-19997597 TG 17 P5d chrY:20132166-20132204 AC 19
 
17 19 2 
P5 IR5p (2) chrY:20021497-20021527 TA 15 P5d chrY:20108240-20108270 AT 15   15 15 0 
Palindrome6 (P6:18,271,274-18,537,845) 
          
P6 P6p(1) chrY:18296636-18296671 CA 18 P6d chrY:18512435-18512468 TG 17
 
17 18 1 
P6 P6p(2) chrY:18297505-18297536 AT 16 P6d chrY:18511466-18511701 TA 19
 
16 19 3 
P6 P6p(3) chrY:18346474-18346518 TG 22 P6d chrY:18443497-18443541 AC 22
 
22 22 0 
P6 P6p(4) chrY:18365542-18365582 TG 20 P6d chrY:18440414-18440448 AC 17   17 20 3 
Palindrome8 (P8:16,095,787-16,170,613) 
          
P8 P8p(1) chrY:16099088-16099134 TG 23 P8d chrY:16167356-16167402 AC 23
 
23 23 0 
N = 51                 
Average
=> 
17.8 19.2 1.4
             
             
STATISTICS
            
 
∂r=0 ∂r≠0 Total
         
Non-palindromic repeats 2 26 28
         
Palindromic repeats 23 28 51
         
FisherExact test:odds ratio 
0.0961: 
P=0.00038(p<0.001***)
           
 
 
 
 
 
 
 
Supp. Table S1. Y-chromosomal haplotype data is available as an Excel file under the Supporting Information for this article.
 
 
